# Supplementary material for: N-Acetylglutamate Synthase Deficiency Due to a Recurrent Sequence Variant in the N-acetylglutamate Synthase Enhancer Region
Source: Sci Rep. 2018 Oct 18;8:15436. doi: 10.1038/s41598-018-33457-0 (PMC6194121; doi:10.1038/s41598-018-33457-0)
Supplement: Supplementary file 2 — Dataset 1 [file 41598_2018_33457_MOESM2_ESM.zip]

Archive with 24 entries (21 files):
- Williams_et_al_SequencingResults/
- Williams_et_al_SequencingResults/SREP-18-12049_SeqRawdataFwd_WildtypeCtrl.ab1
- __MACOSX/
- __MACOSX/Williams_et_al_SequencingResults/
- __MACOSX/Williams_et_al_SequencingResults/._SREP-18-12049_SeqRawdataFwd_WildtypeCtrl.ab1
- Williams_et_al_SequencingResults/.DS_Store
- __MACOSX/Williams_et_al_SequencingResults/._.DS_Store
- Williams_et_al_SequencingResults/SREP-18-12049_SeqRawdataFwd_Patient1.ab1
- __MACOSX/Williams_et_al_SequencingResults/._SREP-18-12049_SeqRawdataFwd_Patient1.ab1
- Williams_et_al_SequencingResults/SREP-18-12049_SeqRawdataFwd_ParentCtrl.ab1
- __MACOSX/Williams_et_al_SequencingResults/._SREP-18-12049_SeqRawdataFwd_ParentCtrl.ab1
- Williams_et_al_SequencingResults/SREP-18-12049_SeqRawdataFwd_Patient2.ab1
- __MACOSX/Williams_et_al_SequencingResults/._SREP-18-12049_SeqRawdataFwd_Patient2.ab1
- Williams_et_al_SequencingResults/SREP-18-12049_SeqRawdataFwd_Patient3.ab1
- __MACOSX/Williams_et_al_SequencingResults/._SREP-18-12049_SeqRawdataFwd_Patient3.ab1
- Williams_et_al_SequencingResults/SREP-18-12049_SeqRawdataRev_ParentCtrl.ab1
- __MACOSX/Williams_et_al_SequencingResults/._SREP-18-12049_SeqRawdataRev_ParentCtrl.ab1
- Williams_et_al_SequencingResults/SREP-18-12049_SeqRawdataRev_Patient3.ab1
- __MACOSX/Williams_et_al_SequencingResults/._SREP-18-12049_SeqRawdataRev_Patient3.ab1
- Williams_et_al_SequencingResults/SREP-18-12049_SeqRawdataRev_Patient2.ab1
- __MACOSX/Williams_et_al_SequencingResults/._SREP-18-12049_SeqRawdataRev_Patient2.ab1
- Williams_et_al_SequencingResults/SREP-18-12049_SeqRawdataRev_Patient1.ab1
- __MACOSX/Williams_et_al_SequencingResults/._SREP-18-12049_SeqRawdataRev_Patient1.ab1
- __MACOSX/._Williams_et_al_SequencingResults
